# Supplementary material for: Morphology and multigene phylogeny of Talaromycesamyrossmaniae, a new synnematous species belonging to the section Trachyspermi from India
Source: MycoKeys. 2019 Jan 28;(45):41–56. doi: 10.3897/mycokeys.45.32549 (PMC6361871; doi:10.3897/mycokeys.45.32549)
Supplement: XML Treatment for Talaromyces amyrossmaniae [file mycokeys.45.32549-treatment1.xml]

<!DOCTYPE tp:taxon-treatment
  PUBLIC "-//TaxonX//DTD Taxonomic Treatment Publishing DTD v0 20100105//EN" "tax-treatment-NSO.dtd">
<tp:taxon-treatment xmlns:tp="http://www.plazi.org/taxpub"><tp:treatment-meta><kwd-group><label>Taxon classification</label><kwd><named-content xmlns:xlink="http://www.w3.org/1999/xlink" content-type="kingdom">Fungi</named-content></kwd><kwd><named-content xmlns:xlink="http://www.w3.org/1999/xlink" content-type="order">Eurotiales</named-content></kwd><kwd><named-content xmlns:xlink="http://www.w3.org/1999/xlink" content-type="family">Trichocomaceae</named-content></kwd></kwd-group><mixed-citation publication-type="journal"><person-group><name><surname>Rajeshkumar</surname><given-names>Kunhiraman C.</given-names></name><name><surname>Yilmaz</surname><given-names>Neriman</given-names></name><name><surname>Marathe</surname><given-names>Sayali D.</given-names></name><name><surname>Keith A. Seifert</surname><given-names/></name></person-group><article-title>Morphology and multigene phylogeny of <italic><tp:taxon-name><tp:taxon-name-part taxon-name-part-type="genus" reg="Talaromyces">Talaromyces</tp:taxon-name-part><tp:taxon-name-part taxon-name-part-type="species" reg="amyrossmaniae">amyrossmaniae</tp:taxon-name-part></tp:taxon-name></italic>, a new synnematous species belonging to the section <tp:taxon-name><tp:taxon-name-part taxon-name-part-type="section" reg="Trachyspermi">Trachyspermi</tp:taxon-name-part></tp:taxon-name> from India</article-title><source>MycoKeys</source><day>28</day><month>1</month><year>2019</year><volume>2019</volume><issue>45</issue><fpage>41</fpage><lpage>56</lpage><pub-id pub-id-type="doi">10.3897/mycokeys.45.32549</pub-id></mixed-citation></tp:treatment-meta><tp:nomenclature><tp:taxon-name>
            <tp:taxon-name-part taxon-name-part-type="genus" reg="Talaromyces">Talaromyces</tp:taxon-name-part>
            <tp:taxon-name-part taxon-name-part-type="species" reg="amyrossmaniae">amyrossmaniae</tp:taxon-name-part>
            <object-id xmlns:xlink="http://www.w3.org/1999/xlink" content-type="mycobank" xlink:type="simple">518601</object-id>
          </tp:taxon-name><tp:taxon-authority>Rajeshkumar, Yilmaz &amp; Seifert</tp:taxon-authority><tp:taxon-status xmlns:xlink="http://www.w3.org/1999/xlink" xlink:type="simple">sp. nov.</tp:taxon-status><xref ref-type="fig" rid="F3">Figure 3</xref></tp:nomenclature><tp:treatment-sec sec-type="etymology" id="SECID0ENHAI"><title>Etymology.</title><p>Latin, named after Dr Amy Y. Rossman, in honour of her career as a research leader in Systematic Mycology and Microbiology, USDA ARS, Beltsville, Maryland, USA.</p></tp:treatment-sec><tp:treatment-sec sec-type="diagnosis" id="SECID0ESHAI"><title>Diagnosis.</title><p>Synnemata abundant in nature, determinate, 90–120 µm tall, with an unbranched stalk 10–35 µm wide, base wider, up to 50–60 µm. Synnema stipe orange red or vivid orange red, capitulum terminal, compact, globose with conidiophores and a powdery grey-green conidial mass in closely packed, split columns. On MEAbl synnemata produced after 2 weeks incubation, up to 120 µm long. Conidiophores biverticillate, with sometime terverticilate sub-branches. Acerose phialides producing <!--PageBreak -->smooth to slightly roughened globose to subglobose conidia. Restricted growth on all media, acid production absent on <abbrev xmlns:xlink="http://www.w3.org/1999/xlink" xlink:title="creatine sucrose agar" id="ABBRID0E1HAI" xlink:type="simple">CREA</abbrev>.</p><p>In: <tp:taxon-name><tp:taxon-name-part taxon-name-part-type="genus" reg="Talaromyces">Talaromyces</tp:taxon-name-part><tp:taxon-name-part taxon-name-part-type="infraspecific-rank">section</tp:taxon-name-part><tp:taxon-name-part taxon-name-part-type="section" reg="Trachyspermi">Trachyspermi</tp:taxon-name-part></tp:taxon-name>.</p></tp:treatment-sec><tp:treatment-sec sec-type="material" id="SECID0ENIAI"><title>Type.</title><p>INDIA, Maharashtra, Mahabaleshwar, Lingmala falls; isolated from fallen decaying fruits and litter of <italic>Terminalia bellerica</italic> (<italic><tp:taxon-name><tp:taxon-name-part taxon-name-part-type="genus" reg="Combretaceae">Combretaceae</tp:taxon-name-part></tp:taxon-name></italic>), 9 June 2009, isolated by K.C.Rajeshkumar, holotype: AMH 9330, extype: <abbrev xmlns:xlink="http://www.w3.org/1999/xlink" content-type="institution" xlink:title="National Fungal Culture Collection of India" id="ABBRID0E3IAI" xlink:type="simple">NFCCI</abbrev> 1919, other culture <abbrev xmlns:xlink="http://www.w3.org/1999/xlink" content-type="institution" xlink:title="National Fungal Culture Collection of India" id="ABBRID0EBJAI" xlink:type="simple">NFCCI</abbrev> 2351.</p><p>Gene sequences: ex-holotype <ext-link xmlns:xlink="http://www.w3.org/1999/xlink" ext-link-type="gen" xlink:href="MH909062" xlink:type="simple">MH909062</ext-link>(<abbrev xmlns:xlink="http://www.w3.org/1999/xlink" xlink:title="internal transcribed spacer region" id="ABBRID0EIJAI" xlink:type="simple">ITS</abbrev>), <ext-link xmlns:xlink="http://www.w3.org/1999/xlink" ext-link-type="gen" xlink:href="MH909064" xlink:type="simple">MH909064</ext-link>(<italic><abbrev xmlns:xlink="http://www.w3.org/1999/xlink" xlink:title="β-tubulin" id="ABBRID0ENJAI" xlink:type="simple">BenA</abbrev></italic>), <ext-link xmlns:xlink="http://www.w3.org/1999/xlink" ext-link-type="gen" xlink:href="MH909068" xlink:type="simple">MH909068</ext-link>(<italic><abbrev xmlns:xlink="http://www.w3.org/1999/xlink" xlink:title="calmodulin" id="ABBRID0ESJAI" xlink:type="simple">CaM</abbrev></italic>), <ext-link xmlns:xlink="http://www.w3.org/1999/xlink" ext-link-type="gen" xlink:href="MH909066" xlink:type="simple">MH909066</ext-link>(<italic><abbrev xmlns:xlink="http://www.w3.org/1999/xlink" xlink:title="RNA polymerase second large subunit" id="ABBRID0EXJAI" xlink:type="simple">RPB2</abbrev></italic>).</p></tp:treatment-sec><tp:treatment-sec sec-type="description" id="SECID0E2JAI"><title>Description.</title><p>Colony diameter, 7 d (mm): <abbrev xmlns:xlink="http://www.w3.org/1999/xlink" xlink:title="Czapek yeast autolysate agar" id="ABBRID0EBKAI" xlink:type="simple">CYA</abbrev> 4–6; <abbrev xmlns:xlink="http://www.w3.org/1999/xlink" xlink:title="Czapek yeast autolysate agar" id="ABBRID0EFKAI" xlink:type="simple">CYA</abbrev> 37 °C no growth; MEAbl 12–14; <abbrev xmlns:xlink="http://www.w3.org/1999/xlink" xlink:title="yeast extract sucrose agar" id="ABBRID0EJKAI" xlink:type="simple">YES</abbrev> 5–7; DG18 4–5; <abbrev xmlns:xlink="http://www.w3.org/1999/xlink" xlink:title="Oatmeal Agar" id="ABBRID0ENKAI" xlink:type="simple">OA</abbrev> 10–13; <abbrev xmlns:xlink="http://www.w3.org/1999/xlink" xlink:title="creatine sucrose agar" id="ABBRID0ERKAI" xlink:type="simple">CREA</abbrev> 3–5.</p><p>Colony characters: <abbrev xmlns:xlink="http://www.w3.org/1999/xlink" xlink:title="Czapek yeast autolysate agar" id="ABBRID0EXKAI" xlink:type="simple">CYA</abbrev> 25 °C, 7 d: colonies low, plane; margins low, entire (&lt; 1 mm); mycelia white; no germination; sporulation absent; soluble pigmentation absent; <!--PageBreak -->exudates absent; reverse Yellowish white (4A2). MEAbl 25 °C, 7 d: colonies low, slightly raised, synnemata present; margins low, entire (1 mm); mycelia white; texture velvety; sporulation dense (except margins); conidia en masse Dull green (27D4–27E4); soluble pigmentation yellow; exudates orange to reddish orange small droplets; reverse Hazel brown (6E6) at center fading into Light brown (6D8) to Light yellow (3A5). <abbrev xmlns:xlink="http://www.w3.org/1999/xlink" xlink:title="yeast extract sucrose agar" id="ABBRID0E4KAI" xlink:type="simple">YES</abbrev> 25 °C, 7 d: colonies slightly raised, sulcate, sunken at center; margins low, entire (&lt; 1 mm); mycelia pale pinkish red, with and appearance of Pastel red (7A4–7A5); texture floccose; sporulation absent; soluble pigmentation absent; exudates absent; reverse Light brown (7D6). DG18 25 °C, 7 d: colonies slightly raised, sulcate, sunken at center; margins low, entire (1 mm); mycelia pale yellow; texture floccose; sporulation moderately dense at center, margins absent; conidia en masse Greyish green to Dull green (26C4–26D4); soluble pigmentation absent; exudates absent; reverse Brownish orange to Brownish yellow (5C6) in the center, fading into Light yellow (4A5). <abbrev xmlns:xlink="http://www.w3.org/1999/xlink" xlink:title="Oatmeal Agar" id="ABBRID0EBLAI" xlink:type="simple">OA</abbrev> 25 °C, 7 d: colonies low, plane; margins low, entire (&lt; 1 mm); mycelia white; texture velvety; sporulation moderately dense at center, margins absent; conidia en masse Greyish green (27C4–27D4); soluble pigmentation dark red; exudates absent; reverse Brown (7E8) in the centre, fading into Copper red (7C8). <abbrev xmlns:xlink="http://www.w3.org/1999/xlink" xlink:title="creatine sucrose agar" id="ABBRID0EFLAI" xlink:type="simple">CREA</abbrev> 25 °C, 7 d: acid production absent.</p><fig id="F3" position="float" orientation="portrait"><label>Figure 3.</label><caption><p><italic><tp:taxon-name><tp:taxon-name-part taxon-name-part-type="genus" reg="Talaromyces">Talaromyces</tp:taxon-name-part><tp:taxon-name-part taxon-name-part-type="species" reg="amyrossmaniae">amyrossmaniae</tp:taxon-name-part></tp:taxon-name></italic> (<abbrev xmlns:xlink="http://www.w3.org/1999/xlink" content-type="institution" xlink:title="National Fungal Culture Collection of India" id="ABBRID0E3LAI" xlink:type="simple">NFCCI</abbrev> 1919) <bold>A</bold> Colonies on <abbrev xmlns:xlink="http://www.w3.org/1999/xlink" xlink:title="Czapek yeast autolysate agar" id="ABBRID0EDMAI" xlink:type="simple">CYA</abbrev>, MEAbl (obverse and reverse), Colonies obverse on <abbrev xmlns:xlink="http://www.w3.org/1999/xlink" xlink:title="yeast extract sucrose agar" id="ABBRID0EHMAI" xlink:type="simple">YES</abbrev>, <abbrev xmlns:xlink="http://www.w3.org/1999/xlink" xlink:title="Oatmeal Agar" id="ABBRID0ELMAI" xlink:type="simple">OA</abbrev>, DG18, <abbrev xmlns:xlink="http://www.w3.org/1999/xlink" xlink:title="creatine sucrose agar" id="ABBRID0EPMAI" xlink:type="simple">CREA</abbrev><bold>B</bold> Synnemata on <italic>Terminalia bellerica</italic> fruit in nature <bold>C</bold> Synnema formation on MEAbl after 14 d at 25 °C <bold>D–F</bold> Biverticillate penicilli <bold>G</bold> Biverticillate penicilli with subterminal branches <bold>H</bold> Conidia. Scale bar: 10 µm.</p></caption><graphic xmlns:xlink="http://www.w3.org/1999/xlink" xlink:href="mycokeys-45-041-g003.jpg" position="float" orientation="portrait" xlink:type="simple" id="oo_259838.jpg"/></fig></tp:treatment-sec><tp:treatment-sec sec-type="Micromorphology" id="SECID0EENAI"><title>Micromorphology.</title><p>Determinate synnemata formed after 2 weeks on MEAbl up to 80–150 µm long. Conidiophores biverticillate with a minor proportion having subterminal branches; stipes smooth walled 80–120 × 3–4 µm; extra branches up to 30 µm long; <!--PageBreak --><!--PageBreak -->metulae three to six, divergent, 10–13 × 2.5–3 µm; phialides acerose, three to six per metulae, 12–15 (–18) × 2–3 µm; conidia smooth, globose to subglobose, 2.5–4 × 2.5–3.5 µm. Sometimes it produces large-sized conidia up to 6–8 µm. Ascomata not observed.</p></tp:treatment-sec></tp:taxon-treatment>
